# Supplementary material for: Predictors of Poor Quality of Life in Patients with Gastroesophageal Reflux Disease Undergoing Sleeve Gastrectomy
Source: J Clin Med. 2024 Sep 29;13(19):5825. doi: 10.3390/jcm13195825 (PMC11478163; doi:10.3390/jcm13195825)
Supplement: Supplementary file 1 [file jcm-13-05825-s001.zip]

Archive with 1 entries (1 files):
- jcm-3205682-supplementary.pdf
